# Supplementary material for: Toward Isolation of Palytoxins: Liquid Chromatography Coupled to Low- or High-Resolution Mass Spectrometry for the Study on the Impact of Drying Techniques, Solvents and Materials
Source: Toxins (Basel). 2021 Sep 14;13(9):650. doi: 10.3390/toxins13090650 (PMC8471787; doi:10.3390/toxins13090650)
Supplement: Supplementary file 1 [file toxins-13-00650-s001.zip]

Archive with 1 entries (1 files):
- toxins-1342275-supplementary.pdf
